# Supplementary material for: Determinants of Chromosome Architecture: Insulator Pairing in cis and in trans
Source: PLoS Genet. 2016 Feb 24;12(2):e1005889. doi: 10.1371/journal.pgen.1005889 (PMC4765946; doi:10.1371/journal.pgen.1005889)
Supplement: S1 Fig — Primers used for H3C, and sequences of transgenic insulators and control DNA are shown. (XLSX) [file pgen.1005889.s001.xlsx]

## Sheet: Sheet1
S1 Fig. Nucleotide sequences of primers, tags, insulators, and control DNA.
S1 Fig, Determinants of chromosome architecture: Insulator pairing in cis and in trans, Miki Fujioka, Hemlata Mistry, Paul Schedl, and James B. Jaynes
Primers used for H3C
transgene interactions with endogenous eve locus
Chemical standard with yw genomic DNA digested with EcoRI and MfeI
anchor at -142kb	InsT1	GGCAGCAGGAGAAATCACTG
3C0	e-10493.R	GATAAATCTCCCTCTTCGTGGTG
3C1 Nhomie	e-7718.R	CCATCCGTGAGAATCCTTG
3C2	e-5356.R	GGTCCTGCGAAACAGCATC
3C3	e-3283.R	AGACAGCGACCCAATCGACC
3C4	e-1261.R	GACTTCGCAACCCGGTCTCGTTG
3C5	e2879.R	CCCTTTGGACAAACTAATCCTCTC
3C6	e4397.R	GCATCTGTATCTATCGCTATGTGC
3C7	e5185.R	ACGATTCGAACCCAGATCAGAGAT
3C8	e8104.R	AGGCAAGTCACCCACGCACC
3C9 Homie	e9272.R	GAATGGGAGCCAACTCCATAG	also used as anchor for endogenous eve locus H3C
3C10	e10841.R	GCCTGCCGAATCATTTTTC	at 55oC
interactions of Homie within the endogenous eve locus
Chemical standard with yw genomic DNA digested with CfoI
anchor	e9272.R	GAATGGGAGCCAACTCCATAG
3C0	e-10493.R	GATAAATCTCCCTCTTCGTGGTG
3C1a	e-5619.F	TCCTGCCGAGCGAATCCAAC
3C2	e-5356.R	GGTCCTGCGAAACAGCATC
3C3	e-3269.R	GCCAGAGACAAAACAAACTG
3C4	e-1261.R	GACTTCGCAACCCGGTCTCGTTG
3C5	e2879.R	CCCTTTGGACAAACTAATCCTCTC
3C6	e4397.R	GCATCTGTATCTATCGCTATGTGC
3C7	e5185.R	ACGATTCGAACCCAGATCAGAGAT
RpII control
with yw genomic DNA digested with CfoI
	Rp-2412.F	GCGGCACCAAACTCTGGG
	Rp-719.F	TCAGTTCATCGTGGTTCCCG
Reference standard
Homie–eve-lacZ transgene genomic DNA digested with EcoRI and MfeI
	InsT1	GGCAGCAGGAGAAATCACTG
	InsT3	TCAGTTCATCGTGGTTCCCG
yw genomic DNA digested with EcoRI and MfeI
	e9940.F	CATGGCAGATTCCAAGGGGTAAG
	e10106.R	TAGTATGTCTGCGATGTGGCCCTT
Transgenic insulators and control
Homie
AATACTAAAAAGTTTTTACGAGCATAAGCTGCGATTGAGCAGTTATTGTAGGGACAGGTTGATGGCCGAGTGTTCTAGGGAAATGAATGAATGAAGATTTTTTCTTACTACCAAAACTTCTACAACTAAGTGAAATAGACGGATTGAGTTCTACATACTTCCTACATATATTTTAGATATAGACATAGCCGAAAAGTATGCTGCACTTTTTCAATAAAAACGTAAGCAGCTAAGCAGCGTAAGGCAGCTTCATAGCAGCGATCATCTGCCAGCGAGCATAGCCAAGTTAGGCACCTGCACACATTGCCACTCTTTCCTTTAGCGTTGCCACTTCAATTTCTTTTACAAACCATCGCAGCGTGTAATC
Underlined: Genbank sequence is CGTTATCACGCATG, but our transgenes have the underlined sequence instead.
Nhomie
GATATCACCTCGTTGCGGTTCCATGCCCAGAATCCAGACCTTCTGGCCACGGGCAGTGTGGACGGGCTAGTAAACGTGTTCGATGTGAAGGAGCCGGACGAGGATGAAGCACTGCTTAACACCTTCAACACGGAGAGCAGTGTGGCCCGGTTGGCGTGGCACAGAAACGTCTACGACAAGGACATCATATCCTGCGTCACGACCACTGGCGATTTCAAGAGCTACGAGTGCGAGGAGGGCGACGAGGTGGCATCCTTCGAGCGGCCGGATGTTACGGCGGCAATAAGGAGAAAAAAAGCCGCAAACTTCAACCTGATAAATGCCCACAATCAGGAAGACGGAGGAGTCTTTCTGTTGGCGGGCACCAACTTCAACAAGGGGTTCGTTATTAACTGACTT…
Bold: shorter version of Nhomie, used only in Fig. 6B,D (represented by the shorter block arrow labeled "Nh").
l DNA (control)
GGATGCCAGTGATAAGTGGAATGCCATGTGGGCTGTCAAAATTGAGCAGACCAAAGACGGCAAACATTATGTCGCGGGTATTGGCCTCAGCATGGAGGACACGGAGGAAGGCAAACTGAGCCAGTTTCTGGTTGCCGCCAATCGTATCGCATTTATTGACCCGGCAAACGGGAATGAAACGCCGATGTTTGTGGCGCAGGGCAACCAGATATTCATGAACGACGTGTTCCTGAAGCGCCTGACGGCCCCCACCATTACCAGCGGCGGCAATCCTCCGGCCTTTTCCCTGACACCGGACGGAAAGCTGACCGCTAAAAATGCGGATATCAGTGGCAGTGTGAATGCGAACTCCGGGACGCTCAGTAATGTGACGATAGCTGAAAACTGTACGATAAACGG…
Transgene tag
CTAGAGGCAG CAGGAGAAAT CACTGCACTT CGGGAACCAC GATGAACTGA TTCATGAGGA ATTCGCATG
